# Supplementary material for: Heart Valve Involvement in Patients with Antiphospholipid Syndrome: A Long-Term Follow-Up Study of a Single Centre
Source: J Clin Med. 2023 Apr 20;12(8):2996. doi: 10.3390/jcm12082996 (PMC10145646; doi:10.3390/jcm12082996)
Supplement: Supplementary file 1 [file jcm-12-02996-s001.zip]

Archive with 1 entries (1 files):
- jcm-2341270-supplementary.pdf
